# Supplementary material for: Human-Altered Landscapes and Climate to Predict Human Infectious Disease Hotspots
Source: Trop Med Infect Dis. 2022 Jul 1;7(7):124. doi: 10.3390/tropicalmed7070124 (PMC9325272; doi:10.3390/tropicalmed7070124)
Supplement: Supplementary file 1 [file tropicalmed-07-00124-s001.zip]

Archive with 1 entries (1 files):
- tropicalmed-1776466-supplementary.pdf
